# Supplementary material for: Biocompatible Probes Based on Rare-Earth Doped Strontium Aluminates with Long-Lasting Phosphorescent Properties for In Vitro Optical IMAGING
Source: Int J Mol Sci. 2022 Mar 21;23(6):3410. doi: 10.3390/ijms23063410 (PMC8954243; doi:10.3390/ijms23063410)
Supplement: Supplementary file 1 [file ijms-23-03410-s001.zip]

Archive with 1 entries (1 files):
- ijms-1630965-supplementary.tif
